# Supplementary material for: Long noncoding RNA PVT1 indicates a poor prognosis of gastric cancer and promotes cell proliferation through epigenetically regulating p15 and p16
Source: Mol Cancer. 2015 Apr 12;14:82. doi: 10.1186/s12943-015-0355-8 (PMC4399399; doi:10.1186/s12943-015-0355-8)
Supplement: Additional file 1: Table S2. — The detailed results of clinical parameters and expressions. [file 12943_2015_355_MOESM1_ESM.xls]

## Sheet: Sheet1
Case ID	age	sex	location	size	histological differentiation	invasion depth	TNM stage	Lymphatic metastasis	Regional lymph nodes	distant metastasis	overall survival	PVT1 fold change(tumor/normal)	EZH2(IHC,30 pairs)
102	2	1	2	large	poor	T1	1	no	N0	N	15	0.0545983
107	1	1	3	small	moderate	T1	2	no	N0	N	35	0.133046
111	1	1	1	large	undiffer	T4	2	yes	N3	N	21	0.339151
112	1	1	1	small	moderate	T2	2	no	N0	N	29	0.378929
119	2	1	2	small	moderate	T3	1	no	N0	N	24	0.435275
124	2	2	2	small	poor	T2	2	yes	N1	N	18	0.455335	weak
126	1	2	2	large	poor	T2	2	no	N0	N	21	0.488016	weak
128	2	1	3	small	poor	T2	2	no	N0	N	9	0.515842	weak
131	1	1	2	large	poor	T1	1	yes	N2	N	10	0.528509
144	1	1	1	small	well	T1	2	no	N0	N	16	0.547147	weak
148	2	2	3	small	poor	T1	2	no	N0	N	17	0.552865	weak
158	2	1	3	large	undiffer	T3	2	no	N0	N	32	0.657471
13	1	1	1	small	moderate	T3	3	yes	N3	N	3	0.685391
49	1	1	1	large	moderate	T3	1	yes	N3	N	7	0.687771
51	2	2	2	small	poor	T2	2	yes	N1	N	34	0.739694
64	2	2	3	small	moderate	T1	1	no	N0	N	36	0.752623	weak
73	2	2	1	large	poor	T2	2	no	N0	N	12	0.795536
74	1	2	1	small	moderate	T1	3	yes	N2	N	16	0.806642
75	1	1	2	small	moderate	T2	2	no	N0	N	27	0.858565
82	1	2	1	large	poor	T1	3	no	N0	N	24	0.864537
85	2	2	2	small	moderate	T2	2	yes	N0	N	23	0.873573
86	1	2	2	large	moderate	T1	3	no	N0	N	16	0.904379	strong
91	1	2	2	small	poor	T2	2	yes	N1	N	28	0.99654
94	1	2	3	small	poor	T1	2	no	N0	N	26	1.00696
95	1	1	2	small	poor	T1	3	yes	N1	N	13	1.06069	weak
96	2	2	1	small	moderate	T2	2	no	N0	N	18	1.10957	weak
109	2	1	3	small	poor	T1	3	no	N0	N	20	1.12896
116	1	1	2	large	poor	T1	3	yes	N3	N	33	1.17691
59	1	2	2	small	moderate	T3	2	no	N0	N	29	1.23971	weak
114	2	2	1	large	moderate	T3	2	yes	N2	N	17	1.26138
129	2	1	3	small	moderate	T3	4	yes	N2	N	31	1.3333
137	2	1	1	large	poor	T1	2	yes	N1	N	12	1.33793
138	2	1	1	small	poor	T3	4	yes	N2	N	33	1.33793
150	1	2	1	large	poor	T1	1	yes	N2	N	29	1.45397	weak
149	2	2	1	large	poor	T2	3	yes	N2	N	22	1.46409	weak
157	2	2	3	small	poor	T4	4	yes	N2	Y	5	1.50525	weak
4	2	1	2	large	moderate	T1	1	no	N0	N	4	1.56374
6	2	2	1	small	poor	T1	2	no	N0	N	5	1.56917	weak
24	2	2	2	large	moderate	T2	1	no	N0	N	10	1.60214	weak
90	1	2	3	large	moderate	T4	4	yes	N3	Y	30	1.6077	strong
99	1	1	1	large	undiffer	T3	1	no	N0	N	19	1.65864	weak
103	1	1	2	small	moderate	T2	1	yes	N3	N	18	1.72309
110	2	1	3	small	undiffer	T3	3	yes	N3	N	19	1.75321	weak
125	1	2	2	large	moderate	T1	1	no	N0	N	29	1.76541
132	2	2	2	small	undiffer	T3	1	no	N0	N	33	1.76541
140	1	2	2	large	moderate	T2	3	no	N0	N	24	1.79005	weak
143	2	1	1	small	undiffer	T4	2	no	N0	N	18	1.89868	strong
155	2	2	2	small	poor	T4	3	no	N0	N	7	1.92519	strong
14	2	2	1	large	poor	T3	3	no	N0	N	3	2.05623
18	2	1	2	large	poor	T3	3	no	N0	N	6	2.15846
20	1	2	1	large	undiffer	T4	4	no	N3	Y	15	2.21146	strong
21	1	1	1	large	poor	T3	2	no	N0	N	6	2.28153	strong
26	2	1	3	large	poor	T3	2	no	N0	N	9	2.33755
27	1	2	3	large	poor	T4	3	no	N0	N	15	2.33755
34	1	1	1	large	poor	T2	2	no	N0	N	7	2.39496
45	1	1	2	large	well	T2	3	no	N0	N	16	2.41999
50	2	1	2	large	poor	T4	4	yes	N2	Y	9	2.59368
70	1	1	2	small	moderate	T1	2	no	N0	N	10	2.62079
78	1	2	1	large	well	T3	3	yes	N1	N	15	2.71321
83	1	1	1	small	poor	T2	3	no	N0	N	4	2.91804
97	1	2	1	large	undiffer	T3	2	yes	N3	N	36	3.06312
101	2	1	1	large	moderate	T3	3	yes	N2	N	5	3.13834
106	2	1	2	large	poor	T3	2	no	N0	N	17	3.19319
115	1	1	1	small	poor	T4	4	yes	N2	Y	22	3.53081
120	2	1	1	large	poor	T1	3	no	N0	N	36	3.59253	strong
130	1	1	3	small	moderate	T3	2	no	N0	N	32	3.61752	strong
133	2	2	1	large	well	T2	3	no	N0	N	34	3.97237	strong
136	1	1	1	large	moderate	T3	2	no	N0	N	32	4.01389
141	2	2	2	large	moderate	T2	3	no	N0	N	23	4.22807	weak
147	2	1	3	large	moderate	T4	2	no	N0	Y	21	4.72397
154	2	1	2	large	undiffer	T3	2	no	N0	N	9	4.75683
1	1	1	1	large	poor	T2	3	yes	N3	N	20	4.92458	strong
2	2	1	1	small	moderate	T3	3	yes	N2	N	13	5.24157	strong
10	2	2	3	large	poor	T3	3	yes	N3	N	19	5.77572	strong
11	1	2	3	large	undiffer	T4	3	yes	N2	Y	12	6.89237
17	1	1	2	large	poor	T2	3	yes	N2	N	8	7.59474
31	2	1	2	small	poor	T3	3	yes	N2	N	14	8.1681
32	2	2	2	small	poor	T4	4	no	N0	Y	20	9.67995
35	2	1	1	large	moderate	T1	3	no	N0	N	10	10.5195
36	1	2	2	large	poor	T4	3	yes	N2	Y	2	13.6895

## Sheet: Sheet2
0.455335		0.5		0.276675
0.488016		0		1.44008
0.515842		1		0.579208
0.547147		1.5		2.73573				相关性
0.552865		0.5		1.76433					VAR00001	VAR00002
0.752623		1.5		0.763117			PVT1	Pearson 相关性	1	.915**
0.904379		2		1.5219				显著性（双侧）		0
1.06069		2.5		1.30344				N	30	30
1.10957		0.5		2.54785			COPY	Pearson 相关性	.915**	1
1.23971		3		5.19854				显著性（双侧）	0
1.45397		2.5		2.26986				N	30	30
1.46409		1		5.32043			**. 在 .01 水平（双侧）上显著相关。
1.50525		3		1.52623
1.56917		2.5		1.84584
1.60214		3		5.0107
1.6077		1.5		8.03851
1.65864		5		7.2932
1.75321		3.5		6.76606				相关性
1.79005		2.5		8.95025					VAR00001	VAR00002
1.89868		4		11.4934			COPY	Pearson 相关性	1	.858**
1.92519		4.5		4.62594				显著性（双侧）		0
2.21146		2.5		9.05731				N	30	30
2.28153		6		15.4076			MYC	Pearson 相关性	.858**	1
3.59253		5.5		17.9626				显著性（双侧）	0
3.61752		6.5		14.0876				N	30	30
3.97237		4.5		19.8618			**. 在 .01 水平（双侧）上显著相关。
4.22807		6		21.1404
4.92458		8		34.6229
5.24157		7.5		36.2079
5.77572		10		25.8786
